# Supplementary material for: RSF Governs Silent Chromatin Formation via Histone H2Av Replacement
Source: PLoS Genet. 2008 Feb 29;4(2):e1000011. doi: 10.1371/journal.pgen.1000011 (PMC2265536; doi:10.1371/journal.pgen.1000011)
Supplement: Table S1 — List of oligonucleotides used in this study. (0.04 MB XLS) [file pgen.1000011.s005.xls]

## Sheet: Sheet1
Table S1. List of oligonucleotides used in this study
Name	Sequence
rDNA F	5’-CATTAACGTTATACGGGCCTG-3’
rDNA R	5’-GCGAAAAGAAAACAGTTCAGC-3
A F	5’-CTGGCCCCCATTTACGCTG-3’
A R	5’-AGACAAAAGGAGATGAGGCG-3’
B F	5’-CATATGTCACACTCACACTCACACATG-3’
B R	5’-GAACACGAAAAATTGAAACGATGC-3’
C (white) F	5’-ACAGGTGTTGGCCGTTGTGC-3’
C (white) R	5’-CATATCCCGGGCTACTTTGC-3'
D F	5’-TGGGGAAAAGCCACTTGCAGG-3’
D R	5’-TCTCCATGTGGGACTACG-3’
E F	5’-AGATGTCAGACAGGGACAGC-3’
E R	5’-CCAGTTCGTGTTTGCTATCTG-3’
dRsf-1 F	5’-CAAGGATGGCTGGTCTTCCGATTCA-3’
dRsf-1 R	5’-GCTATGAGCTGCTCCTGCTGACAAG-3’
dReptin F	5’-TAGTGGAGAGATCAAGCAGG-3’
dReptin R	5’-AGGAGAAGCACTCAATGTCC-3’
Domino F	5’-GATGATGAGGAGACTATCGC-3’
Domino R	5’-AGATAGCCAGGTAGATC-3’
H2Av F	5’-TCCATCGTCATCTCAAGAGC-3’
H2Av R	5’-TCAAGTCCTTCGATGCGTTG-3’
Act5C F	5’-CCTCGTTCTTGGGAATGG-3’
Act5C R	5’-CGGTGTTGGCATACAGATCCT-3’
For ChIP, primer pairs rDNA F/rDNA R, A F/A R, B F/B R, C F/C R, D F/D R, E F/E R were used.
For RT-PCR, primer pairs H2Av F/H2Av R, dRsf-1 F/dRsf-1 R, dReptin F/dReptin R,
DominoF/Domino R, and Act5C F/Act5C R were used.
